# Supplementary material for: Transcriptional Derepression Uncovers Cryptic Higher-Order Genetic Interactions
Source: PLoS Genet. 2015 Oct 20;11(10):e1005606. doi: 10.1371/journal.pgen.1005606 (PMC4618523; doi:10.1371/journal.pgen.1005606)
Supplement: S1 Table — (XLSX) [file pgen.1005606.s002.xlsx]

## Sheet: Sheet1
Table S1. Primers used in this study
The following primers can be used to generate allele swap strain using 'marked allele replacement', as in Matsui et al. In press. Genetics. doi: 10.1534/genetics.115.180661.														Note: For the marked replacements, a gene of interest is amplified using primers GENE_mark1 and GENE_mark2. An MX cassette is amplified using primers universal3 and GENE_mark4. These amplicons are mixed together and transformed into a strain of interest. The two cassettes are joined by homologous recombination and replace the gene of interest, leaving behind a selectable MX cassette marker. When …
universal 3	CCTTGACAGTCTTGACGTGC
FLO8_mark1	AAACCGTTTATAAAAAGTCG
FLO8_mark2	TAAATGTACGGGCGACAGTCACATCATGCCCCTGAGCTGCGCACGTCAAGACTGTCAAGGGTTTGCCAACGAGTGTATAG
FLO8_mark4	TGCATATCAATAGTGGACGCAACAGGGACCACAGTTCAACTGGCCAGGGTCCATTGTTGTCGCACTTAACTTCGCATCTG
IRA1_mark1	CGAAGCAAACGTGTGGAAGA
IRA2_mark2	TAAATGTACGGGCGACAGTCACATCATGCCCCTGAGCTGCGCACGTCAAGACTGTCAAGGTCATTAGTTTATGTAACACC
IRA2_mark4	AAGAAATATCAATATCTATCTGTAAGCATGAATGTACATATCTCATGTTAGGGTTTTCTTCGCACTTAACTTCGCATCTG
MSS11_mark1a	GTTAGACCATCTTTATATGCC
MSS11_mark1b	GTACCCTTACCGCCACTGTC
MSS11_mark1c	TTGCGGAAGAAACATTTTGA
MSS11_mark1d	TGTTAGCTGGCGCTATACGA
MSS11_mark1e	CTGCTGTTGCTGTTGCTGTT
MSS11_mark1f	TGCGGCAGAGTTCCAGTAAT
MSS11_mark2	TAAATGTACGGGCGACAGTCACATCATGCCCCTGAGCTGCGCACGTCAAGACTGTCAAGGAGGTAAACGATGATTGTTAC
MSS11_mark4	AATTTTATTTAAGAAAAGAGAAGGAAAAAAAAAAGAAGAAAATTTTTTGATAGAAGAAAACGCACTTAACTTCGCATCTG
MGA1_mark1a	TGGAGAACAAGCGCAGCCGG
MGA1_mark1b	TGTTCACCGTGGGTTGTTGA
MGA1_mark1c	TCTCTTGAAGGGGTAGGGCA
MGA1_mark1d	TGCTGGTTTAGTGGCGACTT
MGA1_mark2	TAAATGTACGGGCGACAGTCACATCATGCCCCTGAGCTGCGCACGTCAAGACTGTCAAGGTAAGCTTTTTTTCGAGAAGA
MGA1_mark3	TCTGGTTGCTGCCTTCTGCGCTGATTTGGTGCAATCTTTCTTTTTTGTCTTTGAAAGATTCGCACTTAACTTCGCATCTG
SFL1_mark1a	ACAGATGCCTTGGCAGCAA
SFL1_mark1b	ATATAGAAAAAAAGAAGAAAAAATC
SFL1 _mark1c	ACGGTGCCGAGGATGTTAAG
SFL1_mark1d	CTCAAGCCTATCACAAGCAGAACC
SFL1_mark2	TAAATGTACGGGCGACAGTCACATCATGCCCCTGAGCTGCGCACGTCAAGACTGTCAAGGCTAGAGATTAAAAAGGCAAAGATC
SFL1_mark4	CAAAAGTAATTGGAACAAAGGTAATAAACATACAGTGAGGTGCTTTGAACTTTTAGACAACGCACTTAACTTCGCATCTG
The following primers were used to amplify and restriction type detected loci.
chrIV_Typing_F	TTCCTTTTTCCCTTTTATGCAA			AluI
chrIV_Typing_R	ACAGCCAAATGCTCGATAGC			AluI
chrV_Typing_F	AATGGATGAAATGCAATGCT			RsaI
chrV_Typing_R	CGATTGGTTCAGTGGAAGGT			RsaI
chrVII_Typing_F	TTGTCCACCACAAGGATCAG			MluCl
chrVII_Typing_R	CTTGTGCGACCCCATAAAGT			MluCl
chrXIII_Typing_R	GTACCCTTACCGCCACTGTC			MluCI/AluI
chrXIII_Typing_R	TTCTAGCTCCAGCACAACTCC			MluCI/AluI
chrXIV_Typing_F	TGTTCAACAACAATTATTCAAAGC			Hpy188I
chrXIV_Typing_R	CCTTCTAACGGCCTTTTCAG			Hpy188I
chrXV_Typing_F	TTTTCTGGGGTCATTGTGGT			MluCl
chrXV_Typing_R	GGCTGATTTGATTTCATCCA			MluCl
The following primers can be used to amplify the CORE cassette (Storici et al. 2001. Nature Biotechnology. 19: 773-776) for targeted gene deletion.
sfl1Δ_F	ACATTCAGAGGGTCCTAAGACAGCACAAATCAGTTATATAGAAAAAAAGAAGAAAAAATCGAGCTCGTTTTCGACACTGG
sfl1Δ_R	CAAAAGTAATTGGAACAAAGGTAATAAACATACAGTGAGGTGCTTTGAACTTTTAGACAATCCTTACCATTAAGTTGATC
flo11∆_F	CCTTACAAAATTATGGCAGCGAAAACAGAATGGTGGAAGAAAGTAAAGAGGGTATCGAAAGAGCTCGTTTTCGACACTGG
flo11∆_R	TGCTTCCTAAAATAAACGTATAAAAAGCACCCTATTCATCAGTTATCCTTACCATTAAGTTGATC
The following primers were used for RT-PCR and are taken from Fichtner et al. 2007. Molecular Microbiology. 66(5): 1276-1289.
RT11A	CATTTCTACTCGCTTATTTGG			amplify within FLO11
RT11B	CGGAAGTGCTAGATGTAGTGG			amplify within FLO11
RTACTA	ATTCTGAGGTTGCTGCTTTGG			amplify within ACT1
RTACTB	GAAGATTGAGCAGCGGTTTGC			amplify within ACT1
