# Supplementary material for: Transcriptional Derepression Uncovers Cryptic Higher-Order Genetic Interactions
Source: PLoS Genet. 2015 Oct 20;11(10):e1005606. doi: 10.1371/journal.pgen.1005606 (PMC4618523; doi:10.1371/journal.pgen.1005606)
Supplement: S2 Table — Coordinates are provided relative to the S288c reference genome. (TXT) [file pgen.1005606.s003.txt]

Chromosome	Position	BY allele	3S allele
1	1217	C	T
1	1230	T	A
1	1238	C	T
1	1263	C	T
1	1408	C	T
1	1414	C	A
1	1518	T	C
1	2146	G	A
1	2225	A	C
1	2243	C	G
1	2323	C	T
1	2331	A	C
1	2340	T	C
1	2406	A	C
1	12227	C	T
1	12373	G	A
1	12764	T	C
1	24245	C	A
1	24431	A	G
1	24514	C	T
1	24659	C	T
1	24814	G	A
1	24826	G	A
1	25623	G	A
1	27210	A	G
1	27290	C	A
1	27356	T	C
1	27357	A	G
1	27948	A	G
1	27970	T	G
1	27983	T	A
1	28007	G	C
1	28083	T	C
1	28117	G	C
1	28127	T	C
1	28321	G	A
1	28352	C	T
1	28384	G	C
1	28385	A	G
1	28433	G	A
1	28458	C	T
1	28495	A	G
1	28517	A	G
1	28650	G	T
1	28666	A	G
1	28844	C	T
1	28926	A	T
1	29009	G	T
1	29713	T	A
1	30713	T	G
1	30852	T	C
1	30987	T	G
1	31026	G	C
1	31058	G	A
1	31152	C	T
1	31154	G	A
1	31168	A	G
1	31176	A	G
1	31212	G	A
1	31391	A	G
1	31403	T	A
1	31435	C	T
1	31504	C	T
1	31635	T	C
1	31755	C	T
1	31821	C	T
1	31848	T	C
1	31975	C	T
1	31989	T	C
1	32145	C	T
1	32158	T	C
1	32271	G	A
1	32511	C	T
1	32652	A	C
1	32883	C	T
1	32986	G	T
1	32989	G	A
1	33040	A	G
1	33048	A	C
1	33070	A	T
1	33077	G	A
1	33147	G	T
1	33152	T	C
1	33200	C	T
1	33293	A	T
1	33328	C	A
1	33347	T	A
1	33348	G	C
1	33403	C	T
1	33502	A	G
1	33996	A	G
1	34170	T	A
1	34308	C	T
1	34515	T	C
1	34554	A	G
1	34943	C	G
1	34991	A	G
1	35059	G	A
1	35129	G	A
1	35466	G	A
1	35508	A	G
1	35514	T	C
1	35565	A	G
1	35568	A	G
1	35631	G	C
1	35668	G	A
1	35736	G	A
1	35751	T	C
1	35796	T	C
1	35818	A	G
1	35970	T	C
1	36005	A	G
1	36048	C	G
1	36123	C	T
1	36146	A	T
1	36160	G	A
1	36313	A	G
1	36524	C	T
1	36574	A	G
1	36898	C	T
1	37008	C	A
1	37019	A	G
1	37069	C	T
1	37255	T	C
1	37294	T	C
1	37315	T	A
1	37330	A	G
1	37409	A	C
1	37478	G	C
1	37553	A	G
1	37595	G	A
1	37885	C	T
1	37976	C	A
1	38120	A	T
1	38236	A	G
1	38490	C	G
1	38504	T	G
1	38508	G	T
1	38524	C	A
1	38533	T	C
1	38657	G	A
1	38689	G	C
1	38888	A	C
1	38980	G	A
1	39009	T	C
1	39105	A	G
1	39123	C	T
1	39144	G	A
1	39162	C	G
1	39795	G	A
1	39901	T	C
1	39919	T	C
1	39920	T	C
1	39963	G	A
1	40064	C	T
1	40237	C	T
1	40380	G	A
1	40860	A	G
1	40866	T	C
1	40914	C	G
1	41278	G	A
1	41481	A	G
1	41499	A	G
1	41587	C	T
1	41736	T	C
1	41739	A	G
1	41802	G	A
1	41883	C	T
1	41987	C	T
1	42115	T	C
1	42257	G	A
1	42484	G	A
1	42527	T	C
1	42554	A	T
1	42562	G	A
1	42590	G	A
1	42629	A	G
1	42635	C	T
1	42684	G	A
1	43004	G	A
1	43137	C	T
1	43478	G	A
1	43565	A	G
1	43691	C	T
1	43784	C	G
1	44384	A	G
1	44588	A	G
1	44675	G	A
1	44891	A	G
1	44935	C	A
1	45024	G	A
1	45198	G	A
1	45431	G	A
1	45546	A	T
1	45831	G	C
1	46030	G	A
1	46375	A	T
1	46723	A	G
1	46837	G	A
1	46846	T	C
1	46894	A	G
1	46912	T	G
1	46966	T	C
1	47044	A	C
1	47206	A	G
1	47518	A	G
1	47660	T	C
1	47690	T	C
1	47896	C	T
1	48115	G	C
1	48751	T	C
1	48815	T	C
1	48890	C	T
1	49103	C	T
1	49114	T	C
1	49403	C	T
1	49589	T	C
1	49871	C	T
1	50024	C	T
1	50204	A	G
1	50343	A	G
1	50354	C	T
1	50384	G	A
1	50432	T	C
1	50456	G	A
1	50498	A	G
1	50660	T	A
1	50663	C	T
1	50840	A	G
1	51095	G	A
1	51287	T	C
1	51321	T	C
1	51371	A	C
1	51434	A	G
1	51951	T	G
1	52124	C	T
1	52164	C	T
1	52310	A	G
1	52603	A	T
1	52613	G	A
1	52632	T	C
1	52733	A	G
1	52846	G	A
1	52849	A	G
1	52858	T	C
1	52939	C	T
1	52951	G	T
1	52996	A	G
1	53146	T	G
1	53167	A	G
1	53266	C	T
1	53542	C	T
1	53836	A	G
1	53843	C	T
1	53851	G	A
1	53935	A	T
1	54175	A	G
1	54198	G	A
1	54244	A	G
1	54319	T	C
1	54478	G	A
1	54481	T	C
1	54508	A	G
1	54661	G	T
1	54679	C	T
1	54742	A	C
1	54784	A	G
1	54806	T	C
1	55145	C	T
1	55171	A	G
1	55213	A	C
1	55256	A	G
1	55327	C	A
1	55793	T	C
1	56007	A	G
1	56107	T	C
1	56129	T	C
1	56144	T	G
1	56195	A	G
1	56351	G	A
1	56786	G	A
1	57041	C	T
1	57155	G	A
1	57320	C	T
1	57669	T	C
1	58073	G	A
1	58490	A	T
1	58494	C	T
1	58600	G	T
1	58794	G	A
1	58827	G	A
1	59073	C	T
1	59229	G	T
1	59265	C	A
1	59349	A	C
1	59475	C	T
1	59496	A	G
1	59659	C	G
1	59976	T	C
1	59985	T	C
1	60165	T	C
1	60246	C	T
1	60384	C	T
1	60417	C	T
1	60526	A	G
1	60774	T	C
1	60912	A	G
1	62361	T	C
1	62920	A	C
1	65431	C	T
1	65453	A	G
1	65570	A	G
1	65590	T	C
1	65871	G	A
1	66003	T	C
1	66033	A	G
1	66948	C	T
1	67421	A	C
1	67441	G	A
1	68785	A	C
1	69603	T	C
1	70024	T	C
1	70045	A	G
1	70071	C	T
1	70280	A	G
1	74327	T	C
1	74572	A	G
1	76030	T	C
1	76417	T	C
1	76456	G	A
1	80438	A	G
1	81442	G	A
1	81999	C	T
1	83284	A	G
1	84112	T	C
1	84858	C	A
1	87445	A	T
1	88212	C	T
1	88638	A	G
1	88645	G	C
1	89010	T	C
1	89266	A	C
1	89268	T	C
1	89334	T	C
1	89430	C	T
1	89433	A	G
1	89472	A	G
1	89484	C	G
1	89494	A	G
1	89561	T	C
1	89705	T	C
1	89805	C	T
1	89880	C	T
1	89979	A	G
1	90064	G	T
1	91472	A	G
1	93789	T	A
1	94351	G	A
1	94472	G	A
1	99471	A	G
1	103480	A	C
1	107538	G	A
1	109735	A	G
1	112136	G	T
1	112237	C	T
1	112549	G	A
1	112742	C	G
1	113132	A	G
1	113207	T	C
1	113326	C	G
1	114628	G	T
1	114652	C	T
1	114824	C	T
1	119344	G	A
1	119350	A	G
1	119404	G	C
1	119460	G	A
1	119659	T	G
1	119951	T	C
1	120347	C	T
1	128302	T	C
1	128704	C	A
1	130254	T	C
1	130271	C	T
1	130292	C	T
1	130362	C	T
1	130776	C	G
1	131048	A	C
1	132468	T	C
1	133134	C	T
1	133374	G	A
1	133425	G	C
1	133429	T	G
1	133615	G	A
1	133640	A	G
1	133749	G	A
1	133857	G	A
1	134219	C	T
1	134587	G	A
1	134639	G	A
1	135181	C	T
1	135325	G	C
1	135417	T	A
1	135827	G	A
1	135952	C	T
1	136041	G	A
1	136057	A	G
1	136195	C	T
1	136667	G	A
1	136814	T	C
1	137237	G	A
1	137264	A	G
1	137336	A	G
1	138257	G	A
1	138591	A	G
1	139045	C	G
1	139073	G	A
1	139123	T	C
1	139132	A	T
1	139199	T	A
1	139692	G	A
1	140097	G	A
1	140526	C	T
1	141180	G	A
1	141184	G	C
1	141802	C	T
1	143622	A	G
1	143638	C	A
1	143679	G	A
1	143806	T	C
1	143852	T	C
1	145634	T	C
1	145720	G	A
1	146738	A	G
1	147785	C	G
1	151740	T	C
1	152235	G	A
1	152239	T	C
1	152274	G	A
1	152728	G	A
1	152932	A	G
1	152970	C	T
1	153156	A	T
1	153742	T	C
1	154746	C	T
1	156174	T	G
1	156314	T	C
1	156315	A	G
1	156383	T	G
1	156393	G	T
1	156394	G	A
1	156403	T	C
1	156453	G	T
1	156518	T	C
1	156554	C	A
1	156584	T	C
1	156614	T	A
1	156615	C	T
1	156633	G	A
1	156651	A	G
1	156666	G	A
1	156693	G	T
1	156835	G	A
1	156949	T	C
1	157114	A	G
1	157269	C	T
1	157339	C	T
1	157344	A	G
1	157912	C	G
1	157927	T	A
1	158200	A	G
1	158597	C	T
1	158641	C	T
1	158733	A	T
1	158824	G	C
1	158827	G	A
1	158971	A	G
1	159164	G	C
1	160054	G	A
1	161131	C	T
1	168686	G	A
1	169205	C	T
1	169217	T	C
1	169243	C	T
1	169269	T	C
1	169422	C	T
1	169476	T	C
1	169689	C	T
1	169830	A	G
1	169887	C	T
1	171389	A	G
1	171431	G	A
1	171975	A	G
1	172113	C	A
1	172129	A	T
1	172431	A	T
1	172585	A	T
1	173222	A	C
1	173339	G	A
1	174371	T	C
1	174746	T	G
1	174919	A	G
1	174938	G	A
1	175281	G	A
1	175315	G	A
1	175523	G	T
1	175541	A	G
1	175653	C	T
1	175818	T	G
1	175876	C	T
1	176650	G	A
1	176694	A	G
1	176847	G	A
1	176858	A	G
1	176948	A	G
1	177285	T	C
1	177667	T	C
1	178191	A	T
1	178602	G	C
1	178654	G	A
1	178674	G	A
1	178682	C	T
1	178802	A	G
1	178875	G	C
1	178905	G	A
1	178960	T	C
1	178989	A	G
1	179014	A	G
1	179051	A	G
1	179052	A	G
1	179397	A	G
1	179578	G	A
1	179772	T	C
1	179796	A	C
1	179942	C	T
1	179951	A	C
1	179972	A	G
1	179996	A	G
1	180013	C	T
1	180069	A	G
1	180072	A	C
1	180221	A	G
1	180256	G	C
1	180393	G	A
1	180431	A	G
1	180456	G	A
1	180509	C	T
1	180583	C	A
1	180592	A	G
1	180603	C	T
1	180646	C	T
1	180652	A	C
1	180697	A	G
1	180726	G	C
1	180747	A	G
1	180787	C	T
1	180794	T	A
1	180818	C	A
1	180822	T	A
1	181197	G	T
1	181589	G	A
1	181752	G	C
1	181824	G	A
1	181959	A	T
1	182045	A	G
1	182093	C	T
1	182141	G	T
1	182201	C	T
1	182210	T	A
1	182240	T	C
1	182259	G	A
1	182447	T	A
1	182496	G	A
1	183100	G	A
1	183101	A	G
1	183270	T	C
1	183331	G	T
1	183353	C	T
1	183545	C	T
1	183650	G	A
1	183802	G	A
1	183881	T	C
1	184083	T	C
1	184235	A	G
1	184256	A	G
1	184418	C	G
1	184450	G	C
1	184510	T	C
1	184520	T	C
1	184669	G	T
1	184857	A	G
1	184890	C	A
1	184921	A	T
1	185109	G	A
1	185126	G	A
1	185131	G	A
1	185138	A	T
1	185159	A	C
1	185194	C	A
1	185226	T	C
1	185303	A	G
1	185314	G	A
1	185438	C	T
1	185469	T	C
1	185480	T	G
1	185503	T	C
1	185705	G	A
1	185749	T	G
1	185916	C	A
1	185941	G	A
1	185954	T	A
1	186055	C	T
1	186099	G	A
1	186131	A	G
1	186146	T	G
1	186256	T	C
1	186291	A	G
1	186440	A	T
1	186505	A	C
1	186596	G	A
1	186619	C	A
1	186714	C	T
1	186754	G	A
1	186807	C	T
1	186819	T	C
1	186841	G	A
1	186896	T	G
1	186907	T	C
1	186936	G	A
1	186963	C	A
1	186974	C	T
1	186987	G	A
1	186990	G	C
1	187062	T	C
1	187734	C	T
1	187768	A	G
1	187795	T	C
1	187797	C	A
1	187801	T	C
1	191617	T	C
1	191704	G	C
1	192073	G	A
1	192139	G	A
1	192149	G	A
1	192169	G	A
1	192170	A	G
1	192196	A	G
1	192303	C	A
1	192693	C	T
1	192795	C	T
1	197694	G	T
1	197695	A	G
1	197873	G	A
1	197890	C	T
1	197908	C	T
1	197921	C	G
1	197983	T	A
1	198013	T	A
1	198022	A	G
1	198027	C	T
1	198168	G	T
1	198190	T	C
1	198215	C	A
1	198232	C	G
1	198287	A	G
1	202801	G	A
1	202825	G	A
1	202953	A	G
1	202957	T	C
1	202977	A	T
1	203049	C	T
1	203105	A	G
1	203111	C	T
1	203180	T	C
1	203181	G	A
1	203214	G	C
1	203215	C	T
1	203222	A	C
1	203283	A	T
1	203301	G	A
1	203313	G	A
1	203349	C	T
1	203386	A	T
1	203458	C	T
1	203561	A	G
1	203567	G	T
1	203922	A	G
1	203973	G	A
1	204071	G	A
1	206624	C	T
1	207579	G	A
1	207698	A	G
1	220382	C	A
1	223645	A	G
1	224136	C	G
1	225103	T	A
1	227665	G	A
1	227707	A	C
1	227733	G	A
2	1687	A	G
2	2138	A	G
2	4311	C	T
2	7481	T	C
2	10621	C	T
2	12133	T	C
2	12194	A	G
2	13061	G	T
2	14298	C	G
2	15222	T	A
2	18004	C	T
2	18636	T	C
2	19967	T	C
2	21595	T	A
2	22385	G	A
2	23441	C	A
2	24209	T	C
2	24341	G	A
2	28572	T	C
2	29968	T	G
2	30426	T	C
2	30658	G	T
2	30848	C	G
2	32690	C	A
2	36362	A	G
2	36366	A	T
2	36389	T	C
2	36492	C	T
2	36830	A	G
2	37424	G	A
2	37454	C	T
2	37628	C	T
2	38273	C	T
2	39234	A	T
2	40260	G	A
2	41245	C	T
2	43342	T	G
2	47104	G	T
2	47283	C	A
2	50915	C	T
2	51771	T	C
2	54156	T	C
2	56422	C	T
2	59046	C	T
2	59164	G	C
2	67976	C	T
2	68834	C	T
2	69772	A	G
2	71431	G	A
2	72395	G	A
2	72663	T	C
2	73337	T	C
2	73354	C	T
2	73448	A	G
2	73470	T	C
2	73646	A	G
2	73697	A	C
2	73758	G	T
2	73871	C	T
2	73943	G	A
2	74102	C	T
2	74189	T	C
2	74688	C	T
2	74739	T	G
2	74853	A	T
2	74920	C	T
2	75097	T	A
2	75102	G	T
2	75103	T	A
2	75564	C	T
2	76187	G	A
2	76203	A	G
2	76212	C	T
2	76314	T	G
2	76824	A	G
2	76869	G	A
2	76947	A	G
2	77223	T	C
2	77239	G	A
2	77259	G	T
2	80748	T	C
2	81501	C	T
2	83698	C	T
2	84412	A	T
2	87391	A	C
2	93811	T	C
2	93952	T	A
2	102053	T	C
2	103188	A	G
2	107123	A	T
2	108452	T	A
2	108764	T	C
2	109094	T	C
2	109165	A	G
2	112335	C	A
2	114766	T	C
2	115270	T	C
2	115774	G	A
2	116024	T	G
2	116038	C	T
2	116084	C	T
2	116102	G	A
2	116106	T	C
2	116143	G	A
2	116518	C	T
2	116701	C	T
2	116704	T	C
2	116707	A	T
2	116832	A	G
2	116848	G	T
2	116850	G	A
2	116939	G	A
2	116947	T	G
2	117298	A	G
2	117595	T	C
2	117972	G	A
2	118370	A	G
2	118457	C	T
2	118818	C	A
2	118921	C	T
2	118953	C	T
2	119103	T	G
2	119247	A	C
2	119499	A	G
2	119604	A	G
2	119739	A	G
2	120090	G	T
2	120170	G	A
2	120369	G	C
2	120427	C	T
2	120430	G	A
2	120437	C	A
2	120585	A	G
2	120630	G	A
2	120701	A	G
2	120888	G	C
2	121101	C	T
2	121194	G	A
2	121421	G	A
2	121809	C	T
2	121848	C	T
2	121908	G	A
2	123008	G	A
2	123100	G	A
2	123103	T	A
2	123311	C	T
2	123320	T	C
2	123339	C	T
2	123764	G	A
2	123800	C	T
2	123940	C	T
2	124174	C	G
2	124193	C	A
2	124286	C	A
2	124505	A	G
2	124574	T	C
2	124616	C	T
2	124617	A	G
2	124677	T	C
2	124932	T	C
2	124959	A	C
2	124966	A	T
2	125022	A	G
2	125552	T	C
2	126130	C	T
2	126263	T	C
2	126335	G	A
2	126692	G	T
2	126836	G	A
2	127964	C	T
2	128257	A	G
2	128423	G	A
2	128479	T	G
2	128480	T	A
2	128547	A	G
2	128669	A	G
2	128935	T	C
2	129254	C	T
2	129308	T	A
2	129347	G	A
2	129386	T	C
2	129437	G	A
2	129692	C	T
2	129791	T	A
2	130040	T	C
2	130349	G	A
2	130769	C	T
2	130976	G	A
2	130988	T	C
2	131020	A	G
2	131051	G	A
2	131705	G	A
2	131783	G	A
2	132199	A	G
2	132280	T	C
2	132482	G	A
2	132576	G	A
2	132654	T	C
2	132945	A	G
2	132975	T	A
2	133163	G	C
2	133239	C	T
2	133355	T	C
2	133435	C	T
2	133595	A	G
2	133612	A	G
2	133742	C	T
2	133779	C	T
2	133894	C	T
2	133938	A	C
2	134090	A	G
2	135183	A	C
2	135553	T	G
2	135667	A	C
2	135827	G	A
2	135923	C	T
2	136582	C	G
2	136632	T	G
2	136840	A	T
2	137272	T	C
2	137341	C	T
2	137745	A	G
2	137801	T	C
2	137859	T	G
2	137868	A	G
2	137948	A	G
2	138318	A	G
2	138529	G	T
2	138695	T	C
2	138734	C	T
2	138835	A	G
2	139079	T	G
2	139728	A	G
2	140021	C	T
2	140061	T	C
2	140131	T	C
2	140174	C	T
2	140383	A	G
2	140643	C	A
2	140863	G	T
2	141015	G	A
2	141175	C	T
2	141191	G	A
2	141207	A	G
2	141215	C	T
2	141292	C	G
2	141553	C	T
2	141579	C	T
2	141987	A	T
2	142133	C	T
2	142181	C	T
2	142186	G	A
2	142208	G	A
2	142364	A	G
2	142625	C	T
2	142804	C	G
2	142980	G	A
2	143298	A	T
2	143327	C	T
2	143335	C	G
2	143356	T	G
2	143491	T	C
2	143613	A	G
2	143759	A	T
2	144151	G	A
2	144820	T	G
2	144853	G	A
2	144937	T	C
2	144991	A	G
2	145108	T	C
2	145474	A	G
2	145486	A	G
2	146099	C	T
2	146107	C	A
2	146217	T	G
2	146248	A	G
2	146312	C	G
2	146333	G	A
2	146444	C	T
2	146609	G	A
2	146672	G	T
2	146699	G	A
2	146992	C	T
2	147197	A	T
2	147484	A	G
2	147946	A	T
2	148172	C	T
2	148327	A	T
2	148429	C	T
2	148600	T	A
2	149026	C	T
2	149182	A	G
2	149400	T	C
2	149696	A	C
2	149872	T	C
2	150200	A	T
2	150513	C	T
2	150781	T	C
2	151212	A	T
2	151397	T	C
2	151407	G	T
2	151574	T	C
2	151682	A	G
2	151709	G	A
2	151724	G	A
2	151946	A	G
2	151976	G	A
2	152073	C	T
2	152204	A	G
2	152451	T	C
2	152612	A	G
2	152624	C	T
2	152750	A	C
2	152894	A	G
2	152949	A	G
2	153007	C	T
2	153035	G	A
2	153228	G	A
2	153455	A	C
2	153787	T	A
2	154001	A	C
2	154142	G	A
2	154740	A	G
2	154799	G	A
2	155354	A	G
2	155591	C	T
2	155739	T	G
2	155783	A	G
2	155846	C	T
2	155972	C	T
2	156194	C	T
2	156203	C	A
2	156261	T	G
2	158114	A	G
2	158591	C	T
2	158800	G	T
2	158803	A	G
2	158953	G	A
2	159079	C	T
2	159139	T	G
2	159870	G	A
2	160143	T	G
2	160235	A	C
2	160810	T	G
2	161065	G	A
2	161229	G	T
2	161297	G	A
2	161451	G	A
2	161484	T	G
2	161687	T	C
2	161757	G	A
2	161840	T	C
2	162251	A	G
2	162420	T	C
2	162696	A	G
2	162773	T	C
2	163080	G	A
2	163180	C	T
2	163284	A	G
2	163349	G	T
2	163497	A	G
2	163787	A	C
2	163854	T	C
2	163892	C	T
2	163967	A	G
2	163989	G	A
2	164378	T	C
2	164419	T	C
2	164828	C	T
2	164914	A	G
2	164995	T	G
2	165048	C	T
2	165107	A	G
2	165259	G	A
2	165525	G	A
2	165675	A	G
2	165680	A	C
2	165729	T	C
2	166019	T	C
2	166027	T	C
2	166311	C	T
2	166544	G	A
2	166572	C	T
2	166703	G	A
2	166909	C	G
2	167174	A	G
2	167373	C	T
2	167426	G	A
2	167527	G	A
2	167897	A	G
2	168036	A	C
2	168062	C	A
2	168065	T	C
2	168150	C	G
2	168194	G	A
2	168448	T	C
2	168467	T	G
2	168536	A	G
2	168653	G	A
2	168711	C	T
2	168731	A	G
2	168747	A	G
2	168775	A	T
2	168802	T	C
2	169483	A	G
2	169496	G	C
2	169566	G	T
2	169589	A	G
2	169621	C	T
2	169651	C	A
2	169820	G	T
2	169875	T	C
2	170167	C	G
2	170206	G	T
2	170207	C	T
2	170208	C	T
2	170320	A	C
2	170442	T	C
2	170790	T	C
2	171183	G	T
2	171433	A	G
2	171570	A	G
2	171612	G	C
2	172028	G	C
2	172038	T	A
2	172113	T	C
2	172223	A	G
2	172245	C	T
2	172262	A	G
2	172346	A	T
2	172488	A	G
2	173028	T	C
2	173043	A	G
2	173254	A	T
2	173385	G	A
2	173659	T	C
2	173973	T	C
2	174030	G	A
2	174060	T	C
2	174555	A	C
2	174597	A	G
2	174599	G	C
2	174853	C	T
2	174871	A	T
2	174881	T	G
2	174882	T	C
2	175054	A	G
2	175109	T	A
2	175409	A	G
2	175439	G	A
2	175505	C	A
2	175526	A	G
2	175784	T	C
2	175964	T	C
2	176009	A	G
2	176084	T	C
2	176261	T	C
2	177622	G	A
2	177793	G	A
2	178351	C	T
2	179248	A	G
2	179257	C	T
2	179290	C	G
2	179410	T	C
2	179872	T	C
2	180070	T	G
2	180255	G	T
2	180379	A	G
2	180607	G	A
2	181033	T	C
2	181034	G	T
2	181279	C	T
2	181425	A	C
2	181960	G	A
2	182128	T	C
2	182137	G	T
2	182323	C	G
2	182436	T	C
2	182758	A	G
2	182892	G	A
2	182901	C	T
2	183084	A	C
2	183117	T	C
2	183198	T	C
2	183456	A	G
2	183459	C	T
2	183619	T	C
2	183810	C	T
2	183889	C	T
2	184146	T	C
2	184236	G	C
2	184249	T	C
2	184343	T	C
2	184372	C	T
2	184388	G	A
2	184606	C	A
2	184932	A	C
2	185478	C	G
2	185492	C	T
2	185526	A	G
2	185579	A	G
2	185762	T	C
2	185891	T	A
2	185922	A	G
2	185954	A	G
2	185979	T	A
2	186008	T	G
2	186049	T	A
2	186067	A	G
2	186185	G	A
2	186210	G	C
2	186253	A	G
2	186366	A	G
2	186379	T	C
2	186397	T	C
2	186424	A	G
2	186525	A	G
2	186623	C	T
2	186648	C	G
2	186709	A	T
2	186753	G	A
2	186759	G	A
2	186778	A	G
2	186915	T	C
2	187153	G	A
2	187157	G	A
2	187788	C	T
2	187873	T	C
2	188701	G	A
2	188734	T	C
2	188743	G	A
2	189163	A	C
2	189263	T	C
2	189739	G	C
2	190246	C	T
2	190255	A	G
2	190308	T	C
2	190351	C	T
2	190355	C	T
2	190452	A	G
2	190737	A	T
2	190816	G	A
2	190944	T	C
2	190980	G	C
2	191363	C	T
2	191377	A	G
2	191422	G	A
2	191424	T	C
2	191470	A	T
2	191521	G	C
2	191528	G	A
2	191751	C	T
2	191763	G	T
2	192085	A	G
2	192232	C	T
2	192289	G	C
2	192390	C	T
2	192591	C	T
2	193380	A	G
2	193398	C	T
2	193450	T	C
2	194226	C	T
2	195009	C	T
2	195168	A	G
2	195177	T	A
2	195180	C	G
2	195719	G	A
2	195960	A	T
2	196145	C	A
2	196155	A	G
2	196206	G	A
2	196417	A	G
2	196581	G	A
2	196633	G	A
2	196681	A	G
2	196912	T	C
2	196964	A	T
2	197035	A	G
2	197372	T	C
2	197440	G	A
2	197464	T	C
2	197966	A	C
2	198029	A	G
2	198085	G	C
2	198086	T	C
2	198093	A	G
2	198095	A	G
2	198110	A	G
2	198168	C	T
2	198180	C	T
2	198283	T	A
2	198368	A	C
2	198512	A	G
2	198526	A	G
2	198605	C	T
2	198672	C	T
2	198751	T	C
2	198778	T	G
2	198782	C	T
2	198826	A	G
2	199139	T	C
2	199248	T	C
2	199390	T	C
2	199391	A	C
2	199514	C	T
2	199762	A	C
2	199961	A	G
2	200008	C	T
2	200483	G	A
2	200522	A	G
2	200530	G	T
2	200968	C	T
2	201063	C	T
2	201476	G	A
2	201611	T	C
2	201647	C	T
2	201782	C	T
2	201831	G	A
2	201879	C	T
2	202001	G	C
2	202108	A	T
2	202227	T	A
2	202411	G	A
2	202580	C	G
2	202724	T	C
2	202739	G	T
2	203114	C	T
2	203566	T	C
2	203783	G	C
2	203910	C	G
2	204179	T	C
2	204182	T	C
2	204215	T	C
2	204404	C	T
2	204458	C	T
2	204536	A	G
2	204923	A	T
2	204924	T	C
2	204995	C	T
2	205151	G	A
2	205157	C	A
2	205891	T	C
2	206076	C	G
2	206280	T	C
2	206369	T	C
2	206713	G	A
2	207021	G	T
2	207171	C	T
2	207192	A	G
2	207220	A	G
2	207561	T	C
2	207923	C	T
2	208189	C	T
2	208213	C	T
2	208351	T	A
2	208417	G	A
2	208471	A	G
2	208543	A	G
2	208574	A	G
2	208682	T	G
2	208735	C	T
2	208870	C	T
2	208879	G	A
2	208915	C	T
2	208916	C	G
2	208963	C	A
2	209245	G	A
2	209373	C	T
2	209754	A	G
2	210006	T	C
2	210102	C	T
2	210582	G	A
2	210825	C	A
2	210974	T	C
2	210990	G	A
2	211332	G	A
2	211581	C	T
2	212351	G	A
2	212495	G	T
2	212638	T	C
2	212810	T	C
2	212882	A	G
2	212886	C	G
2	213058	C	T
2	213466	A	G
2	213545	G	C
2	213628	T	A
2	213728	T	G
2	214190	G	C
2	214439	G	A
2	214711	G	A
2	214801	G	A
2	214810	C	T
2	214891	G	A
2	215016	C	A
2	215181	G	A
2	227302	A	G
2	227328	G	A
2	227387	A	T
2	227881	T	C
2	228106	T	C
2	228251	T	C
2	228551	C	T
2	229777	T	C
2	230037	A	T
2	230255	C	T
2	230378	G	C
2	230576	A	G
2	230849	A	G
2	231614	A	G
2	231704	A	G
2	231837	A	G
2	231943	T	C
2	232156	C	G
2	232618	C	T
2	233405	C	T
2	234340	T	C
2	234385	G	A
2	234604	T	C
2	234613	T	A
2	234673	G	A
2	234856	C	G
2	235113	C	T
2	235634	T	C
2	235845	A	G
2	236256	T	A
2	236313	C	T
2	236489	C	A
2	236626	T	C
2	237151	A	G
2	237541	C	T
2	237656	C	T
2	237660	T	C
2	237729	A	G
2	237971	A	T
2	238080	G	C
2	238111	A	G
2	238137	T	C
2	238163	A	T
2	238346	T	G
2	238452	A	G
2	238608	A	C
2	238611	C	T
2	238675	C	T
2	238737	G	A
2	238944	T	A
2	239434	T	A
2	239528	A	C
2	239597	C	T
2	239625	T	C
2	239864	G	A
2	239951	A	G
2	240048	C	A
2	240542	C	T
2	240840	G	A
2	240963	C	T
2	241143	A	G
2	241196	C	T
2	241422	T	C
2	241482	C	T
2	242012	T	C
2	242038	A	G
2	242434	G	A
2	242746	C	G
2	243436	G	A
2	243486	G	A
2	243609	T	C
2	243768	C	T
2	243846	C	T
2	244011	A	G
2	244215	A	G
2	244779	A	G
2	245034	C	T
2	245073	A	G
2	245305	C	T
2	245747	T	C
2	245763	G	A
2	245877	G	A
2	246027	T	G
2	246059	G	A
2	246172	G	A
2	246575	T	C
2	246579	A	C
2	246816	G	A
2	246960	C	T
2	247040	C	T
2	247234	A	G
2	247522	G	A
2	247531	C	T
2	247603	A	T
2	247759	G	A
2	247789	A	G
2	247813	C	T
2	247993	C	T
2	248152	A	T
2	248212	A	G
2	248555	G	T
2	248659	G	A
2	248671	C	G
2	248728	A	G
2	249082	A	G
2	249400	G	C
2	249533	T	C
2	249570	G	A
2	249967	A	G
2	250250	G	A
2	250316	G	A
2	250396	A	G
2	250482	C	A
2	251004	A	T
2	251105	T	G
2	251134	G	T
2	251516	T	G
2	251548	G	A
2	251790	C	T
2	251800	C	T
2	251820	G	C
2	251882	A	G
2	252013	G	A
2	252027	C	T
2	252036	C	T
2	252044	C	T
2	252161	C	G
2	252193	A	G
2	252305	T	C
2	252572	T	G
2	252578	C	T
2	252589	T	C
2	252599	T	C
2	252680	A	G
2	252704	G	T
2	252792	T	G
2	253219	G	A
2	253709	G	A
2	254030	C	T
2	254124	T	C
2	254349	C	T
2	254368	C	T
2	254409	C	T
2	254436	T	C
2	254571	G	A
2	254728	C	T
2	254834	A	G
2	254899	T	A
2	254908	T	C
2	255127	A	G
2	255469	G	A
2	255688	T	A
2	255740	G	A
2	255743	C	T
2	255828	T	C
2	256267	C	A
2	257430	C	T
2	257913	T	C
2	258208	A	C
2	258211	A	G
2	258311	C	G
2	258313	G	C
2	258409	C	A
2	258662	C	T
2	258851	T	C
2	258852	G	A
2	258896	A	G
2	258961	A	G
2	258965	T	A
2	258971	C	T
2	259158	A	G
2	259235	T	C
2	259284	T	G
2	259410	A	C
2	259419	T	C
2	259438	A	T
2	264768	A	G
2	265831	A	G
2	266107	G	A
2	266250	A	T
2	266324	T	C
2	266339	T	G
2	266358	C	T
2	266478	G	A
2	266551	C	G
2	266622	T	C
2	266791	G	A
2	266952	A	G
2	267100	A	T
2	267510	C	T
2	267525	T	A
2	267594	A	G
2	269396	C	T
2	269653	C	T
2	274224	C	T
2	276727	C	T
2	283573	C	T
2	283729	G	C
2	287483	G	A
2	288399	T	G
2	290619	C	T
2	291464	G	A
2	292835	C	T
2	295710	C	G
2	295912	T	C
2	296198	C	G
2	297226	G	A
2	297610	G	A
2	298141	C	T
2	298721	G	A
2	298966	T	C
2	298990	G	A
2	299034	A	G
2	299174	T	C
2	299196	T	C
2	299389	A	G
2	299524	C	T
2	299680	T	G
2	299708	G	A
2	299759	C	T
2	299803	C	A
2	300849	C	T
2	300931	A	G
2	301002	T	C
2	301399	T	C
2	301406	T	A
2	301455	G	A
2	301549	C	T
2	301569	T	C
2	301570	T	C
2	301710	G	A
2	301937	T	A
2	302104	A	G
2	302245	G	C
2	302473	T	C
2	302839	T	G
2	303125	G	A
2	303528	C	G
2	304691	C	T
2	307654	A	T
2	308097	A	G
2	308890	A	G
2	308989	A	G
2	309402	A	G
2	310030	T	C
2	310113	G	A
2	310972	G	C
2	312659	G	A
2	314198	A	G
2	315267	G	T
2	315318	T	A
2	315453	C	T
2	318379	T	C
2	319900	G	A
2	320188	T	C
2	320415	T	A
2	320539	A	G
2	320583	G	A
2	320597	C	T
2	320632	C	T
2	320638	C	G
2	320644	T	G
2	320656	A	G
2	320788	A	T
2	320851	T	C
2	320886	C	T
2	320988	C	A
2	321385	C	A
2	321438	A	G
2	321553	G	A
2	321857	G	C
2	321906	A	G
2	322122	T	C
2	322182	A	T
2	322479	T	C
2	322610	G	C
2	322620	G	A
2	322797	A	G
2	322869	A	G
2	322968	T	C
2	323106	C	T
2	323184	C	T
2	323214	C	G
2	323577	G	A
2	324106	A	C
2	324220	G	A
2	324455	T	A
2	324525	G	A
2	324887	A	G
2	324926	T	C
2	325007	G	A
2	325175	T	C
2	325202	A	G
2	325533	G	A
2	325550	A	G
2	325595	T	C
2	325701	T	C
2	326112	A	T
2	326179	A	G
2	326297	T	C
2	326357	C	T
2	326372	C	T
2	326394	A	G
2	326660	C	T
2	326680	C	T
2	326704	G	A
2	326734	T	A
2	326899	G	A
2	326919	A	T
2	327083	T	C
2	327098	C	A
2	327156	T	A
2	327179	A	G
2	327300	C	A
2	327327	C	T
2	327363	C	T
2	327403	C	T
2	327596	A	G
2	327608	C	G
2	327972	T	C
2	327989	T	C
2	328001	T	C
2	328068	C	T
2	328093	G	A
2	328179	A	G
2	328278	A	C
2	328525	A	G
2	328531	G	A
2	328557	A	G
2	328908	A	G
2	328985	A	C
2	329472	T	C
2	329583	C	A
2	329654	C	T
2	329730	T	C
2	329757	C	A
2	329976	T	C
2	330203	T	A
2	330495	C	A
2	330647	C	T
2	331253	C	T
2	331350	A	G
2	331446	T	A
2	331527	A	G
2	331557	G	A
2	331783	G	A
2	331804	A	G
2	331937	A	G
2	331973	T	C
2	332399	A	G
2	332412	T	C
2	332422	G	T
2	332452	C	T
2	332471	G	A
2	332654	T	C
2	332772	A	G
2	332940	C	G
2	332992	C	G
2	333015	A	G
2	333043	C	T
2	333044	C	T
2	333129	A	C
2	333194	G	A
2	333196	A	G
2	333214	A	G
2	333270	A	T
2	333321	G	A
2	333347	T	A
2	333382	T	A
2	334051	G	A
2	334070	T	C
2	335046	A	T
2	335310	A	G
2	336060	C	T
2	336720	G	A
2	336747	A	G
2	337074	G	A
2	337088	A	C
2	337181	A	G
2	337320	C	A
2	337526	T	C
2	337567	A	G
2	337611	T	C
2	337897	G	A
2	338656	A	T
2	338664	A	T
2	339083	T	G
2	339200	C	T
2	339326	A	G
2	339413	C	T
2	339511	G	A
2	339542	G	A
2	339674	C	T
2	339739	T	C
2	339902	A	G
2	339903	A	G
2	339966	G	A
2	340305	A	G
2	340644	G	A
2	340743	A	C
2	340824	G	A
2	341038	C	T
2	341186	T	C
2	341216	G	A
2	341233	A	G
2	341309	A	G
2	341391	T	A
2	341451	A	G
2	341567	A	C
2	341715	T	C
2	341837	G	A
2	341985	C	T
2	342004	A	G
2	342023	G	A
2	342025	G	C
2	342041	A	G
2	342048	A	C
2	342440	G	A
2	342642	G	A
2	342723	C	T
2	343406	C	T
2	343713	A	G
2	343838	G	A
2	343845	C	T
2	343970	T	C
2	344093	A	G
2	344211	C	T
2	344225	C	T
2	344282	C	T
2	344668	G	A
2	344938	C	T
2	345172	C	T
2	345288	A	G
2	345609	C	A
2	346082	A	C
2	346270	A	G
2	346363	A	G
2	346437	C	T
2	346636	A	G
2	346663	A	G
2	346741	G	A
2	347020	T	A
2	347227	T	C
2	347231	G	A
2	347317	C	T
2	347559	A	T
2	347560	A	G
2	347777	A	G
2	347803	T	A
2	347856	T	G
2	347935	T	C
2	348625	T	C
2	348820	G	A
2	349415	A	T
2	351335	G	A
2	352302	A	G
2	352469	A	G
2	352562	C	T
2	355349	C	T
2	355626	G	A
2	355836	A	G
2	357199	A	G
2	358948	G	A
2	359006	G	A
2	359116	G	A
2	359471	A	G
2	359576	C	T
2	359654	G	A
2	359662	A	G
2	359957	C	T
2	359978	C	T
2	360141	T	C
2	360477	A	C
2	360862	T	C
2	361468	T	C
2	361648	G	T
2	361669	G	A
2	362082	C	T
2	362354	C	T
2	362377	C	T
2	362638	C	T
2	362688	T	G
2	362702	C	T
2	362748	T	C
2	362789	T	G
2	362800	G	C
2	362833	C	T
2	362997	A	G
2	363144	T	C
2	363190	G	A
2	363224	C	T
2	363228	T	C
2	363277	C	G
2	363362	A	G
2	363386	G	A
2	363408	A	G
2	363414	A	G
2	363574	C	T
2	363588	T	C
2	363616	T	C
2	363700	T	G
2	363721	C	T
2	363749	A	C
2	363765	T	A
2	363888	C	G
2	363954	T	A
2	364073	C	T
2	364161	T	C
2	364199	T	C
2	364373	C	T
2	364408	A	G
2	364419	C	T
2	364642	A	G
2	364725	G	A
2	364895	C	T
2	365120	A	C
2	365126	C	T
2	365306	G	A
2	365326	A	G
2	365525	C	T
2	365830	G	A
2	365863	C	T
2	366047	C	T
2	366120	C	T
2	366264	C	T
2	366323	T	A
2	366754	C	T
2	366921	C	T
2	366936	A	G
2	366946	G	C
2	367200	C	T
2	367429	T	C
2	367502	T	C
2	367503	T	C
2	367531	C	T
2	367587	A	G
2	367601	C	T
2	367774	A	T
2	367802	A	G
2	367884	A	G
2	368051	G	A
2	368084	G	T
2	368093	C	T
2	368247	T	C
2	368496	C	T
2	368536	T	C
2	368563	A	G
2	368565	G	A
2	368583	T	C
2	368630	T	G
2	369085	T	C
2	369657	G	A
2	369692	C	T
2	369831	G	C
2	369847	A	C
2	370007	T	G
2	370780	T	G
2	370967	C	T
2	371139	T	G
2	371146	C	T
2	371555	C	T
2	371601	C	G
2	371707	C	G
2	371746	A	C
2	371941	C	T
2	372408	A	G
2	372481	A	G
2	372547	A	G
2	372730	G	A
2	372845	G	A
2	372919	G	A
2	372954	C	T
2	372958	T	C
2	373487	C	G
2	373488	A	C
2	373518	G	T
2	373603	T	C
2	373731	G	A
2	373782	A	G
2	374149	G	C
2	375303	T	C
2	375370	T	A
2	375505	C	T
2	375801	T	C
2	375942	T	C
2	375972	G	A
2	376093	C	T
2	376186	C	T
2	376375	G	A
2	376703	C	T
2	376898	C	T
2	376916	G	T
2	377588	A	G
2	377622	T	C
2	377657	T	C
2	377735	C	T
2	377765	T	G
2	377771	A	G
2	377776	T	C
2	377807	G	T
2	377820	A	G
2	377867	G	A
2	378164	C	T
2	378523	G	A
[truncated: 34,757 more rows]
