# Supplementary material for: Transcriptional Derepression Uncovers Cryptic Higher-Order Genetic Interactions
Source: PLoS Genet. 2015 Oct 20;11(10):e1005606. doi: 10.1371/journal.pgen.1005606 (PMC4618523; doi:10.1371/journal.pgen.1005606)
Supplement: S2 Note — (TXT) [file pgen.1005606.s005.txt]

import os
import re

def main():
    with open(pos_f, 'r') as inf:                                               #opens file contaning snp coordinates, stores as a dictionary
        srt_pos = inf.read().split('\n')
        positions = [x.split('\t') for x in srt_pos if x]
        srt_pos = ['\t'.join(x[0:3]) for x in positions]
        positions = {'\t'.join(x[0:3]):x[3] for x in positions}
    for infile in infiles:                                                      #opens mpileup, determines number of reference and alt allele calls
        dic = {pos:'0\t%s\t0'%positions[pos] for pos in positions}
        with open(inf_f+infile, 'r') as inf:
            for line in inf:
                line = line.rstrip('\n').split('\t')
                if line[0] == 'mitochondria':continue
                pos = str(int(line[0]))+'\t'+line[1]+'\t'+line[2]
                if pos not in positions: continue
                dic[pos] = BaseCaller(line,positions[pos])
        with open(inf_f+infile.rstrip('_mpileup.txt')+'_snps.txt', 'w') as outf:            #writes out a text file containing genotype information at each snp. file has extension '_snps.txt'
            outf.write('\n'.join([pos+'\t'+'\t'.join(dic[pos]) for pos in srt_pos]))

def BaseCaller(line,alt):                                                       #Takes a line from an mpileup and converts it to a base call
    if type(line) == str: line = line.split('\t')
    ref, cov = line[2], int(line[3])
    calls = line[4].upper().replace(',', '.').replace('.', ref)                 #replaces mpileup reference notation with reference base
    calls = [x for i, x in enumerate(calls) if 
            (line[4][i-1] != '^' and line[4][i] != '^')]                        #removes low quality base calls
    ref_c = calls.count(ref)                                                    #determines number of reference allele calls
    alt_c = calls.count(alt)                                                    #determines number of alt allele calls
    return [str(ref_c), alt, str(alt_c)]
    
if __name__ == '__main__':
    inf_f = '/Users/lab/Documents/sequencingbulkdata/test/'                                     #working directory
    pos_f = '/Users/lab/Documents/sequencingbulkdata/050815yeast/all_mpileups/3SxBYsnps.txt'   #file containing SNP coordinates
    infiles = ["R21x69con_mpileup.txt"]                                                         #list of mpileups    
    main()

    
